# Supplementary material for: Production of Blended Poly(acrylonitrile): Poly(ethylenedioxythiophene):Poly(styrene sulfonate) Electrospun Fibers for Neural Applications
Source: Polymers (Basel). 2023 Jun 21;15(13):2760. doi: 10.3390/polym15132760 (PMC10346782; doi:10.3390/polym15132760)
Supplement: Supplementary file 1 [file polymers-15-02760-s001.zip]

Archive with 1 entries (1 files):
- polymers-2417659-supplementary.pdf
